# Supplementary material for: Machine Learning for the Diagnosis of Orthodontic Extractions: A Computational Analysis Using Ensemble Learning
Source: Bioengineering (Basel). 2020 Jun 12;7(2):55. doi: 10.3390/bioengineering7020055 (PMC7355468; doi:10.3390/bioengineering7020055)
Supplement: Supplementary File 1 [file bioengineering-07-00055-s001.zip]

Archive with 1 entries (1 files):
- bioengineering-806909-supplementary.xlsx
